# Supplementary material for: Intimal sarcomas and undifferentiated cardiac sarcomas carry mutually exclusive MDM2, MDM4, and CDK6 amplifications and share a common DNA methylation signature
Source: Mod Pathol. 2021 Jul 26;34(12):2122–9. doi: 10.1038/s41379-021-00874-y (PMC8592836; doi:10.1038/s41379-021-00874-y)
Supplement: Supplementary file 1 — Supplementary Table 1 [file 41379_2021_874_MOESM1_ESM.xlsx]

## Sheet: Tabelle1
Case ID	Age	Sex	Manifestation	Tumor location	Histology	Diagnosis	Supplier	DNA	idat	ARRAY
156196	67	f	Primary	Heart (left atrium)	Undifferentiated sarcoma	Intimal sarcoma	New York	FFPE	202234390044_R06C01	IlluminaHumanMethylationEPIC
128092	47	m	Primary	Heart (left atrium)	Undifferentiated sarcoma	Intimal sarcoma	New York	FFPE	202234390094_R06C01	IlluminaHumanMethylationEPIC
128088	57	f	Primary	Pulmonary artery (left)	Undifferentiated sarcoma	Intimal sarcoma	New York	FFPE	202234390094_R04C01	IlluminaHumanMethylationEPIC
128066	18	f	Primary	Heart (left atrium)	Undifferentiated sarcoma	Intimal sarcoma	New York	FFPE	202234390081_R01C01	IlluminaHumanMethylationEPIC
128050	33	m	Primary	Heart (left atrium)	Undifferentiated sarcoma	Intimal sarcoma	New York	FFPE	202234390064_R08C01	IlluminaHumanMethylationEPIC
128032	43	m	Primary	Pulmonary artery (right)	Undifferentiated sarcoma	Intimal sarcoma	New York	FFPE	202234390038_R07C01	IlluminaHumanMethylationEPIC
100680	19	m	Metastasis	Caput humeri (primary heart)	Undifferentiated sarcoma	Intimal sarcoma	INFORM	KRYO	201465960038_R08C01	IlluminaHumanMethylationEPIC
141646	67	f	Primary	Pulmonary artery (left)	Undifferentiated sarcoma	Intimal sarcoma	Zürich	FFPE	203179340016_R05C01	IlluminaHumanMethylationEPIC
141644	46	f	Primary	Pulmonary artery (right)	Undifferentiated sarcoma	Intimal sarcoma	Zürich	FFPE	203179340016_R04C01	IlluminaHumanMethylationEPIC
141642	30	f	Primary	Pulmonary artery (left)	Myxofibrosarcoma - like	Intimal sarcoma	Zürich	FFPE	203179340016_R03C01	IlluminaHumanMethylationEPIC
141638	38	f	Primary	Pulmonary artery	Undifferentiated sarcoma	Intimal sarcoma	Zürich	FFPE	203179340016_R01C01	IlluminaHumanMethylationEPIC
141636	41	m	Primary	Pulmonary artery (right)	Undifferentiated sarcoma	Intimal sarcoma	Zürich	FFPE	203179340006_R08C01	IlluminaHumanMethylationEPIC
135642	-	m	Primary	Pulmonary artery	Undifferentiated sarcoma	Intimal sarcoma	Nijmegen	FFPE	203049640071_R06C01	IlluminaHumanMethylationEPIC
135640	58	f	Primary	Heart (left atrium)	Undifferentiated sarcoma	Intimal sarcoma	Nijmegen	FFPE	203049640071_R05C01	IlluminaHumanMethylationEPIC
129606	66	f	Primary	Pulmonary artery	Undifferentiated sarcoma	Intimal sarcoma	Heidelberg	FFPE	202292310026_R02C01	IlluminaHumanMethylationEPIC
129604	54	m	Primary	Pulmonary artery	(Malignant) Inflammatory myofibroblastic tumour - like	Intimal sarcoma	Heidelberg	FFPE	202292310026_R01C01	IlluminaHumanMethylationEPIC
147522	83	m	Primary	Pulmonary artery	Undifferentiated sarcoma	Intimal sarcoma	Heidelberg	FFPE	203257030102_R07C01	IlluminaHumanMethylationEPIC
163854	60	m	Primary	Pulmonary artery (both sites)	Undifferentiated sarcoma	Intimal sarcoma	Nieuwegein	FFPE	203726680043_R04C01	IlluminaHumanMethylationEPIC
163856	67	f	Primary	Pulmonary artery (right)	Undifferentiated sarcoma	Intimal sarcoma	Nieuwegein	FFPE	203726680043_R05C01	IlluminaHumanMethylationEPIC
163848	74	f	Primary	Pulmonary artery (right)	Undifferentiated sarcoma	Intimal sarcoma	Nieuwegein	FFPE	203726680043_R01C01	IlluminaHumanMethylationEPIC
163840	38	f	Primary	Heart (left atrium)	Undifferentiated sarcoma	Intimal sarcoma	Nieuwegein	FFPE	203726680042_R05C01	IlluminaHumanMethylationEPIC
163844	42	m	Primary	Pulmonary artery (right)	Undifferentiated sarcoma	Intimal sarcoma	Nieuwegein	FFPE	203726680042_R07C01	IlluminaHumanMethylationEPIC
129176	19	f	Primary	Heart (left atrium)	Undifferentiated sarcoma	Intimal sarcoma	NCT MASTER	KRYO	201465900050_R05C01	IlluminaHumanMethylationEPIC
147012	44	f	Primary	Pulmonary artery	Undifferentiated sarcoma	Intimal sarcoma	Friedrichshafen	FFPE	203197470053_R02C01	IlluminaHumanMethylationEPIC
104926	75	f	Primary	Aorta/A. renalis	Undifferentiated sarcoma	Intimal sarcoma	Bamberg	FFPE	201876940198_R02C01	IlluminaHumanMethylationEPIC
141632	68	m	Primary	Pulmonary artery	Undifferentiated sarcoma	Intimal sarcoma	Zürich	FFPE	203179340006_R06C01	IlluminaHumanMethylationEPIC
129602	63	m	Primary	Heart (left atrium)	Undifferentiated sarcoma	Intimal sarcoma	Heidelberg	FFPE	202292310025_R08C01	IlluminaHumanMethylationEPIC
163850	59	f	Primary	Pulmonary artery (right)	Undifferentiated sarcoma	Intimal sarcoma	Nieuwegein	FFPE	203726680043_R02C01	IlluminaHumanMethylationEPIC
163852	47	m	Primary	Pulmonary artery (right)	Undifferentiated sarcoma	Intimal sarcoma	Nieuwegein	FFPE	203726680043_R03C01	IlluminaHumanMethylationEPIC
163838	65	m	Primary	Pulmonary artery (both sites)	Undifferentiated sarcoma	Intimal sarcoma	Nieuwegein	FFPE	203726680042_R04C01	IlluminaHumanMethylationEPIC
132132	51	f	Primary	Pulmonary artery	Undifferentiated sarcoma	Intimal sarcoma	Heidelberg	FFPE	203038250183_R04C01	IlluminaHumanMethylationEPIC
141630	48	f	Primary	Pulmonary artery	Undifferentiated sarcoma	Intimal sarcoma	Zürich	FFPE	203179340006_R05C01	IlluminaHumanMethylationEPIC
141634	58	m	Primary	Pulmonary artery (right)	Angiomatoid fibrous histiocytoma-like	Intimal sarcoma	Zürich	FFPE	203179340006_R07C01	IlluminaHumanMethylationEPIC
141640	61	m	Primary	Pulmonary artery	Undifferentiated sarcoma	Intimal sarcoma	Zürich	FFPE	203179340016_R02C01	IlluminaHumanMethylationEPIC
141648	59	m	Primary	Pulmonary artery (left)	Undifferentiated sarcoma	Intimal sarcoma	Zürich	FFPE	203179340016_R06C01	IlluminaHumanMethylationEPIC
